# Supplementary material for: Control of proliferation in the haploid meristem by CLE peptide signaling in Marchantia polymorpha
Source: PLoS Genet. 2019 Mar 7;15(3):e1007997. doi: 10.1371/journal.pgen.1007997 (PMC6424463; doi:10.1371/journal.pgen.1007997)
Supplement: S1 Table — (XLSX) [file pgen.1007997.s009.xlsx]

## Sheet: S1 Table
S1 Table. Gene sequences
Species	Gene	Sequence used for phylogenetic analysis (CLE motif)	ID
Marchantia polymorpha	MpCLE1	HKNPAGPNPIGN	Mapoly1011s0001.1
Marchantia polymorpha	MpCLE2	KEVPNGPNPLHN	Mapoly0084s0052.1
Physcomitrella patens	PpCLE1	RMVPSGPNPLHN	XM_001752838
Physcomitrella patens	PpCLE2	RMVPTGPNPLHN	XM_001766705
Physcomitrella patens	PpCLE3	RMVPTGPNPLHN	XM_001766631
Physcomitrella patens	PpCLE4	RMVPTGPNPLHN	XM_001768302
Physcomitrella patens	PpCLE5	RVVPTGPNPLHN	XM_001757256
Physcomitrella patens	PpCLE6	RLVPTGPNPLHN	XM_001780962
Selaginella moellendorffii	SmCLE1	RLVPTGPNPLHN	AB465350
Selaginella moellendorffii	SmCLE2	ITVPTGPNPLHN	AB465351
Selaginella moellendorffii	SmCLE3	RLAPTGPNPLHN	AB465352
Selaginella moellendorffii	SmCLE4	RMAPTGPNPLHN	AB465353
Selaginella moellendorffii	SmCLE5	RYVPGGPDPLHH	AB465354
Selaginella moellendorffii	SmCLE6	RAIPSGPDPMHH	AB465355
Selaginella moellendorffii	SmCLE7	RQVPSGADPIHH	AB465356
Selaginella moellendorffii	SmCLE8	RLVPTGPDPLHH	AB465357
Selaginella moellendorffii	SmCLE9	RLVPSGPDPLHH	AB465358
Selaginella moellendorffii	SmCLE10	RLVPSGPDPLHH	AB465359
Selaginella moellendorffii	SmCLE12	HLVPSGPDPLHN	AB465361
Selaginella moellendorffii	SmCLE13	HEVPSGPNPVGN	AB465362
Selaginella moellendorffii	SmCLE14	HSVPSGPNPVGN	AB465363
Selaginella moellendorffii	SmCLE15a	HLVPAGPNPLHN	AB465364
Selaginella moellendorffii	SmCLE15b	HSVPEGPDPVGN	AB465364
Selaginella moellendorffii	SmCLE16	HYVRSAPNPMHN	AB465365
Arabidopsis thaliana	AtCLV3	RTVPSGPDPLHH	AT2G27250
Arabidopsis thaliana	AtCLE1	RLSPGGPDPRHH	AT1G73165
Arabidopsis thaliana	AtCLE2	RLSPGGPDPQHH	AT4G18510
Arabidopsis thaliana	AtCLE3	RLSPGGPDPRHH	AT1G06225
Arabidopsis thaliana	AtCLE4	RLSPGGPDPRHH	AT2G31081
Arabidopsis thaliana	AtCLE5	RVSPGGPDPQHH	AT2G31083
Arabidopsis thaliana	AtCLE6	RVSPGGPDPQHH	AT2G31085
Arabidopsis thaliana	AtCLE7	RFSPGGPDPQHH	AT2G31082
Arabidopsis thaliana	AtCLE8	RRVPTGPNPLHH	AT1G67775
Arabidopsis thaliana	AtCLE9	RLVPSGPNPLHN	AT1G26600
Arabidopsis thaliana	AtCLE10	RLVPSGPNPLHN	AT1G69320
Arabidopsis thaliana	AtCLE11	RVVPSGPNPLHH	AT1G49005
Arabidopsis thaliana	AtCLE12	RRVPSGPNPLHH	AT1G68795
Arabidopsis thaliana	AtCLE13	RLVPSGPNPLHH	AT1G73965
Arabidopsis thaliana	AtCLE14	RLVPKGPNPLHN	AT1G63245
Arabidopsis thaliana	AtCLE16	RLVHTGPNPLHN	AT2G01505
Arabidopsis thaliana	AtCLE17	RVVHTGPNPLHN	AT1G70895
Arabidopsis thaliana	AtCLE18	RQIPTGPDPLHN	AT1G66145
Arabidopsis thaliana	AtCLE19	RVIPTGPNPLHN	AT3G24225
Arabidopsis thaliana	AtCLE20	RKVKTGSNPLHN	AT1G05065
Arabidopsis thaliana	AtCLE21	RRVFTGPNPLHN	AT5G64800
Arabidopsis thaliana	AtCLE22	RSIPTGPNPLHN	AT5G12235
Arabidopsis thaliana	AtCLE25	RKVPNGPDPIHN	AT3G28455
Arabidopsis thaliana	AtCLE26	RKVPRGPDPIHN	AT1G69970
Arabidopsis thaliana	AtCLE27	RIVPSCPDPLHN	AT3G25905
Arabidopsis thaliana	AtCLE40	RQVPTGSDPLHH	AT5G12990
Arabidopsis thaliana	AtCLE41	HEVPSGPNPISN	AT3G24770
Arabidopsis thaliana	AtCLE42	HGVPSGPNPISN	AT2G34925
Arabidopsis thaliana	AtCLE43	RRIPSSPDRLHN	AT1G25425
Arabidopsis thaliana	AtCLE44	HEVPSGPNPISN	AT4G13195
Arabidopsis thaliana	AtCLE45	RRVRRGSDPIHN	AT1G69588
Arabidopsis thaliana	AtCLE46	HKHPSGPNPTGN	AT5G59305
Table S1. Gene sequences (continued)
Species	Gene	Sequence used for phylogenetic analysis (kinase domain)	ID
Marchantia polymorpha	MpCLV1	GRGGAGTVYKGEMASGEMVAVKRLACGRGTSSHDHGFSAEIRTLGKIRHRNIVRLLGFCTNNEMNLLVYEYMPNGSLGEFLHGKKSGVLDWNMRYSIAVQAAHGLCYLHHDCSPLIVHRDVKSNNILLDSNLEAHVADFGLAKLFQDSGKSESMSSIAGSYGYIAPEYAYTLKVNEKSDIYSFGVVLMELLTGKRPIEPEFGDGVDIVQWVRTKIQTKEGVMEILDPRVGGVTVPLQEVMLVLRVALLCSGDHPIDRPTMRDVVQML	Mapoly0002s0106.1
Marchantia polymorpha	MpTDR	GMGGAGTVYKGEFPGGDIVAVKRLWGSRKPEHMGKDQGFSAEVDLLGSIRHRNIVRLLGFCSNHETNLLIYEYMPNGSLGELLHGWKNSAKRDGTKVNILADWLTRFNIAMGVAQGLAYLHHDCCPPIVHRDVKSNNILLDTNMEARVADFGLAKLFESNQSMSLVAGSYGYIAPEYAYTLKVDEKSDIYSLGVVLLELLTGRQPVETTDFGESVNIVEWVTRKMASKEGLLEVLDPDVGSGCYSVQEEMIMVLRIALLCTSRLPKDRPSMRDVVTML	Mapoly0096s0005.1
Marchantia polymorpha	MpER	GQGASSKVYKCVLKSGHAIAIKKLYNHHPQNLTEFENELQMLERVKHRNLVTLRGYSLSSLGHFLLYDYMENGSLYDVLHGPVKKIKLDWSTRLNIALGAAQGLAYLHHDCEPRIVHRDIKTCNILLDANLDAHIADFGIARNVQLANNHVSTYVVGTIGYIDPEYARTSKSNEKSDVYSYGIVLLELLTDKKAVNSDGNLLTWMNMHLANNTALSTISAEIRRSCTNIKPIEKVLQLAKLCTDRCSSNRPTMNDVVQVL	Mapoly0070s0019.1
Marchantia emarginata	MeCLV1	GRGGAGTVYKGEMANGEMVAVKRLACGRGTSSHDHGFSAEIRTLGKIRHRNIVRLLGFCTNNEINLLVYEYMPNGSLGEFLHGKKSGLLDWTTRYNIAVQAAHGLCYLHHDCSPLIVHRDVKSNNILLDSSLEAHVADFGLAKLFQDTGKSESMSSIAGSYGYIAPEYAYTLKVNEKSDIYSFGVVLMELLTGKRPIEPEFGDGVDIVQWVRTKIQTKEGVMEILDPRVGGVTVLHQHQLQEVMLVLRVALLCSSDHPIDRPTMRDVVQML	TRINITY_DN7443_c0_g1_i2
Ricciocarpos natans	RnTDR	GMGGAGTVYRGEFPGGDIVAVKRLWGSCKPEVHLGRDQGFSAEVDLLGSIRHRNIVRLLGFCSNHEMNLLIYEYMPNGSLGELLHGWKNGLNRDGKKENILADWLTRYNIAMGVAQGLAYLHHDCCPPIVHRDVKSNNILLDTNMEARVADFGLAKLFESNQSMSLVAGSYGYIAPEYAYTLKVDEKSDIYSLGVVLLELLTGRQPVETTDFGESLNIVEWVTRKMQSKEGLLEVLDSDVGSGCQSVQEEMILVLRIALLCTSRLPKDRPSMRDVVSML	TRINITY_DN24097_c0_g1_i1
Sphaerocarpos texanus	StCLV1	GRGGAGIVYKGEMSCGQLVAVKRLASGRTSSHDHGFSAEIRTLGKIRHRNIVRLLGFCSNHEINLLVYEYMPNGSLGEFLHGKKSGLLDWTTRYNIAVQAAHGLCYLHHDCSPLILHR	TRINITY_DN10150_c0_g1_i1
Nothoceros sp.	NspCLV1	GGAGTVYKGEMPDGQGTAVKRLPGKATGKGSSHDHGFSAEIHTLGKIRHRNIVRLLGCCSNHETNLLVYEYMPNGSLGELLHGKRHGLLDWDTRYNIAVQAAKGLSYLHHDCSPLIVHRDVKSNNILLDSNLEAHVADFGLAKLLQTSETSQSMSSIAGSYGYIAPEYAYTLKVNEKSDI	TRINITY_DN1056_c0_g2_i1
Physcomitrella patens	PpCLL1A	GRGGAGTVYRGVMPSGEIVAVKRLAGEGKGAAHDHGFSAEIQTLGKIRHRNIVRLLGCCSNHETNLLVYEYMPNGSLGELLHSKDPSVNLDWDTRYNIAIQAAHGLCYLHHDCSPLIVHRDVKSNNILLDSTFHARVADFGLAKLFQDTGISESMSSIAGSYGYIAPEYAYTLKVNEKSDIYSFGVVLMELLTGKRPIESEFGDGVDIVQWVRRKIQTKDGVLDLLDPRMGGAGVPLQEVVLVLRVALLCSSDLPIDRPTMRDVVQML	XM_001754675
Physcomitrella patens	PpCLL1B	GRGGAGTVYKGVMPNGQIVAVKRLAGEGKGAAHDHGFSAEIQTLGKIRHRNIVRLLGCCSNHETNLLIYEYMPNGSLGELLHSKERSEKLDWETRYNIAVQAAHGLCYLHHDCSPLIVHRDVKSNNILLDSTFQAHVADFGLAKLFQDTGKSESMSSIAGSYGYIAPEYAYTLKVNEKSDIYSFGVVLMELLTGKRPIEAEFGDGVDIVQWVRRKIQTKDGVIDVLDPRMGGVGVPLQEVMLVLRVALLCSSDLPVDRPTMRDVVQML	XM_001752616
Sphagnum lescurii	SlCLV1	KGASHDHGFSAEIQTLGKIRHRNIVRLLGCCSNHETNLLVYEYMPKGSLGELLHSKEKSGHLDWDTRYNVALQAAHGLCYLHHDCSPLIVHRDVKSNNILLDDNFQAHVADFGLAKFFQGTGKSESMSSIAGSYGYIAPEYAYTLKVNEKSDIYSFGVVLMELLTGNRPIEPDFGDGVDIVQWVRRKIQTKDGVLDILDPRMSGVGVPLQEVMLVLRVALLCSSDLPVDRPTMRDVVQML	TRINITY_DN3332_c0_g2_i1
Selaginella moellendorffii	SmTDR1A	GKGGMGVVYKAEMASGEVVALKQLCNNKESYYTDQGFLSEVKVLGGIRHRNIVRLLGYCSNHHTDMLLYEYMPNGSLSDLLHGQKNSSSLLADWVARYNIAMGVAQGLAYLHHDCFPHVIIHRDVKSSNILLDHNMDARVADFGLAKLIEARESMSVVAGSYGYIAPEYAYTMKVREKGDIYSYGVVLLELLTGKRPIEPEFGEGSNIVDWVHSKLRKGRLVEVLDWSIGGCESVREEMLLVLRVAMLCTSRAPRDRPTMRDVVSML	XM_002973529
Selaginella moellendorffii	SmTDR1B	GKGGMGVVYKAEMASGEVVALKQLCNNKESYYTDQGFLSEVKVLGGIRHRNIVRLLGYCSNHHTDMLLYEYMPNGSLSDLLHGQKNSSSLLADWVARYNIAMGVAQGLAYLHHDCFPHVIIHRDVKSSNILLDHNMDARVADFGLAKLIEARESMSVVAGSYGYIAPEYAYTMKVREKGDIYSYGVVLLELLTGKRPIEPEFGEGSNIVDWVHSKLRKGRLVEVLDWSIGCCESVREEMLLVLRVAMLCTSRAPRDRPTMRDVVSML	XM_002975556
Selaginella moellendorffii	SmTDR2A	GKGAAGTVYKAEMKNGEVLAVKKLNTSARKDTAGHVQRGFLAEVNLLGGIRHRNIVRLLGYCSNGDTSLLIYEYMPNGSLSDALHGKAGSVLADWVARYKVAVGIAQGLCYLHHDCFPQIVHRDVKSSNILLDADMEARVADFGVAKLVECSDQPMSVVAGSYGYIPPEYAYTMRVDERGDVYSFGVVLLELLTGKRPVEPEFGDNVNIVEWVRHKILQCNTTSNNPASHKVSNSVLDPSIAAPGSSVEEEMVLVLRIALLCTSKLPRERPSMRDVVTML	XM_002961172
Selaginella moellendorffii	SmTDR2B	GKGAAGTVYKAEMKNGEVLAVKKLNTSARKDTAGHVQRGFLAEVNLLGGIRHRNIVRLLGYCSNGDTSLLIYEYMPNGSLSDALHGKAGSVLADWVARYKVAVGIAQGLCYLHHDCFPQIVHRDVKSSNILLDADMEARVADFGVAKLVECSDQPMSVVAGSYGYIPPEYAYTMRVDERGDVYSFGVVLLELLTGKRPVEPEFGDNVNIVEWVRLKILQCNTTSNNPASHKVSNSVLDPSIAAPGSSVEEEMVLVLRIALLCTSKLPRERPSMRDVVTML	XM_002969400
Selaginella moellendorffii	SmCLL1A	GRGGSGTVYRAEMPNGEVVAVKRLCKATSDETGSGSHDHGFSAEIQTLGKIRHRNIVKLLGCCSNEETNLLVYEYMPNGSLGELLHSKKRNLLDWTTRYNIAVQSAFGLCYLHHDCSPLIVHRDVKSNNILLDSGFEAHVADFGLAKFFQASSAGKCESMSSIAGSYGYIAPEYAYTLKVSEKADIFSFGVVLLELITGRKPTEQEFRDSGLGIVKWVKKVMDEAKDGVLSIVDSTLRSSQLPVHEVTSLVGVALICCEEYPSDRPTMRDVVQML	XM_002969990
Selaginella moellendorffii	SmCLL1B	GRGGSGTVYRAEMPNGEVVAVKRLCKATSDETGSGSHDHGFSAEIQTLGKIRHRNIVKLLGCCSNEETNLLVYEYMPNGSLGELLHSKKRNLLDWTTRYSIAVQSAFGLCYLHHDCSPLIVHRDVKSNNILLDSGFEAHVADFGLAKFFQASSAGKCESMSSIAGSYGYIAPEYAYTLKVSEKADIFSFGVVLLELITGRKPTEQEFRDSGLGIVKWVKKVMDEAKDGVLSIVDSTLRSSQLPVHEVTSLVGVALICCEEYPSDRPTMRDVVQML	XM_002985181
Table S1. Gene sequences (continued)
Species	Gene	Sequence used for phylogenetic analysis (kinase domain)	ID
Selaginella moellendorffii	SmCLL2A	GRGGSGTVYKAMMRSGELVAVKRLASCPVNSGKRSSGSRSSHDDFGFSAEVQTLGKIRHMNIVKLLGFCSNHETNLLVYEYMPNGSLGEVLHGVGTKACPVLDWETRYKVAVQAANGLCYLHHDCSPLIVHRDVKSNNILLDSNLRAHVADFGLAKLFQGSDKSESMSSVAGSYGYIAPEYAYTLKVNEKSDIYSFGVVLLELVTGRRPIEPGYGDEIDIVKWVRKMIQTKDGVLAILDPRMGSTDLLPLHEVMLVLRVALLCSSDQPAERPAMRDVVQML	XM_002991499
Selaginella moellendorffii	SmCLL2B	GRGGSGTVYKAMMRSGELVAVKRLASCPVNSGKRSSGSRSSHDDFGFSAEVQTLGKIRHMNIVKLLGFCSNHETNLLVYEYMPNGSLGEVLHGVGTKACPVLDWETRYKVAVQAANGLCYLHHDCSPLIVHRDVKSNNILLDSNLRAHVADFGLAKLFQGSDKSESMSSVAGSYGYIAPEYAYTLKVNEKSDIYSFGVVLLELVTGRRPIEPGYGDEIDIVKWVRKMIQTKDGVLAILDPRMGSTDLLPLHEVMLVLRVALLCSSDQPAERPAMRDVVQML	XM_002971705
Selaginella moellendorffii	SmCLL3A	GRGGSGIVYKGVMPSGEIVAVKKLSGFNPAAAAGVARGKIGGSMSHSDHGFSAEVQTLGKIRHRNIVKLLGFCSNKETNVLVYEYMPNGSLGEALHGSSKGAVMLDWATRYKIALQAANGLCYLHHDCSPLIVHRDVKSNNILLDAEFQARVADFGLAKLFQDSGKSESMSSIAGSYGYIAPEYAYTLKVNEKSDIYSFGVVLLELVSGRRPIEPEFGDGVDIVQWVRKKIQTKDGVLEVLDSRIREENLPLQEIMLVLRVALLCTSDLPVDRPTMRDVVQML	XM_002965168
Selaginella moellendorffii	SmCLL3B	GRGGSGIVYKGVMPSGEIVAVKKLSGFNPAAAAGVARGKIGGSMSHSDHGFSAEVQTLGKIRHRNIVKLLGFCSNKETNVLVYEYMPNGSLGEALHGSSKGAVMLDWATRYKIALQAANGLCYLHHDCSPLIVHRDVKSNNILLDAEFQARVADFGLAKLFQDSGKSESMSSIAGSYGYIAPEYAYTLKVNEKSDIYSFGVVLLELVSGRRPIEPEFGDGVDIVQWVRKKIQTKDGVLEVLDSRIREENLPLQEIMLVLRVALLCTSDLPVDRPTMRDVVQML	XM_002962247
Arabidopsis thaliana	AtTDR	GMGSTGTVYKAEMPNGEIIAVKKLWGKNKENGKIRRRKSGVLAEVDVLGNVRHRNIVRLLGCCTNRDCTMLLYEYMPNGSLDDLLHGGDKTMTAAAEWTALYQIAIGVAQGICYLHHDCDPVIVHRDLKPSNILLDADFEARVADFGVAKLIQTDESMSVVAGSYGYIAPEYAYTLQVDKKSDIYSYGVILLEIITGKRSVEPEFGEGNSIVDWVRSKLKTKEDVEEVLDKSMGRSCSLIREEMKQMLRIALLCTSRSPTDRPPMRDVLLIL	NM_125541
Arabidopsis thaliana	AtPXL1	GMGAIGIVYKAEVMRRPLLTVAVKKLWRSPSPQNDIEDHHQEEDEEDDILREVNLLGGLRHRNIVKILGYVHNEREVMMVYEYMPNGNLGTALHSKDEKFLLRDWLSRYNVAVGVVQGLNYLHNDCYPPIIHRDIKSNNILLDSNLEARIADFGLAKMMLHKNETVSMVAGSYGYIAPEYGYTLKIDEKSDIYSLGVVLLELVTGKMPIDPSFEDSIDVVEWIRRKVKKNESLEEVIDASIAGDCKHVIEEMLLALRIALLCTAKLPKDRPSIRDVITML	NM_100732
Arabidopsis thaliana	AtPXL2	GMGATGIVYKAEMSRSSTVLAVKKLWRSAADIEDGTTGDFVGEVNLLGKLRHRNIVRLLGFLYNDKNMMIVYEFMLNGNLGDAIHGKNAAGRLLVDWVSRYNIALGVAHGLAYLHHDCHPPVIHRDIKSNNILLDANLDARIADFGLARMMARKKETVSMVAGSYGYIAPEYGYTLKVDEKIDIYSYGVVLLELLTGRRPLEPEFGESVDIVEWVRRKIRDNISLEEALDPNVGNCRYVQEEMLLVLQIALLCTTKLPKDRPSMRDVISML	NM_119007
Arabidopsis thaliana	AtCLV1	GKGGAGIVYRGSMPNNVDVAIKRLVGRGTGRSDHGFTAEIQTLGRIRHRHIVRLLGYVANKDTNLLLYEYMPNGSLGELLHGSKGGHLQWETRHRVAVEAAKGLCYLHHDCSPLILHRDVKSNNILLDSDFEAHVADFGLAKFLVDGAASECMSSIAGSYGYIAPEYAYTLKVDEKSDVYSFGVVLLELIAGKKPVGEFGEGVDIVRWVRNTEEEITQPSDAAIVVAIVDPRLTGYPLTSVIHVFKIAMMCVEEEAAARPTMREVVHML	NM_106232
Arabidopsis thaliana	AtBAM1	GKGGAGIVYKGVMPNGDLVAVKRLAAMSRGSSHDHGFNAEIQTLGRIRHRHIVRLLGFCSNHETNLLVYEYMPNGSLGEVLHGKKGGHLHWDTRYKIALEAAKGLCYLHHDCSPLIVHRDVKSNNILLDSNFEAHVADFGLAKFLQDSGTSECMSAIAGSYGYIAPEYAYTLKVDEKSDVYSFGVVLLELVTGRKPVGEFGDGVDIVQWVRKMTDSNKDSVLKVLDPRLSSIPIHEVTHVFYVAMLCVEEQAVERPTMREVVQIL	NM_125967
Arabidopsis thaliana	AtBAM2	GKGGAGIVYKGTMPKGDLVAVKRLATMSHGSSHDHGFNAEIQTLGRIRHRHIVRLLGFCSNHETNLLVYEYMPNGSLGEVLHGKKGGHLHWNTRYKIALEAAKGLCYLHHDCSPLIVHRDVKSNNILLDSNFEAHVADFGLAKFLQDSGTSECMSAIAGSYGYIAPEYAYTLKVDEKSDVYSFGVVLLELITGKKPVGEFGDGVDIVQWVRSMTDSNKDCVLKVIDLRLSSVPVHEVTHVFYVALLCVEEQAVERPTMREVVQIL	NM_114827
Arabidopsis thaliana	AtBAM3	GKGGRGIVYKGVMPNGEEVAVKKLLTITKGSSHDNGLAAEIQTLGRIRHRNIVRLLAFCSNKDVNLLVYEYMPNGSLGEVLHGKAGVFLKWETRLQIALEAAKGLCYLHHDCSPLIIHRDVKSNNILLGPEFEAHVADFGLAKFMMQDNGASECMSSIAGSYGYIAPEYAYTLRIDEKSDVYSFGVVLLELITGRKPVDNFGEEGIDIVQWSKIQTNCNRQGVVKIIDQRLSNIPLAEAMELFFVAMLCVQEHSVERPTMREVVQMI	NM_118146
Arabidopsis thaliana	AtER	GHGASSTVYKCVLKNCKPVAIKRLYSHNPQSMKQFETELEMLSSIKHRNLVSLQAYSLSHLGSLLFYDYLENGSLWDLLHGPTKKKTLDWDTRLKIAYGAAQGLAYLHHDCSPRIIHRDVKSSNILLDKDLEARLTDFGIAKSLCVSKSHTSTYVMGTIGYIDPEYARTSRLTEKSDVYSYGIVLLELLTRRKAVDDESNLHHLIMSKTGNNEVMEMADPDITSTCKDLGVVKKVFQLALLCTKRQPNDRPTMHQVTRVL	NM_128190
