# Supplementary material for: Control of proliferation in the haploid meristem by CLE peptide signaling in Marchantia polymorpha
Source: PLoS Genet. 2019 Mar 7;15(3):e1007997. doi: 10.1371/journal.pgen.1007997 (PMC6424463; doi:10.1371/journal.pgen.1007997)
Supplement: S2 Table — (XLSX) [file pgen.1007997.s010.xlsx]

## Sheet: S2 Table
S2 Table. Primers used in this study
Name	Sequence	Purpose
MpCLE1_5IF_L	ctaaggtagcgattaTTGCATCGTCAGAGAAGGAG	Homologous recombination
MpCLE1_5IF_R	gcccgggcaagcttaACCCGTATTGGACTTGGTTC	Homologous recombination
MpCLE1_3IF_L	taaactagtggcgcgCGCGTGAGTGATTGATTAGC	Homologous recombination
MpCLE1_3IF_R	ttatccctaggcgcgGGAGGGGGTTTCTTCTGTTC	Homologous recombination
MpTDR_GT1_F_infusionPacI	ctaaggtagcgattaTCCAACATTGTCGCAGAATACAGC	Homologous recombination
MpTDR_GT1_R_infusionPacI	cccgggcaagcttaCACGAGACCTGTACCTTCACG	Homologous recombination
MpTDR_GT2_F_infusionPacI	taaactagtggcgcgTCCAGCATTGTCATCGGCTTGG	Homologous recombination
MpTDR_GT2_R_infusionPacI	ttatccctaggcgcgGTCGACTATGTTCCTAGAATGATGCC	Homologous recombination
MpCLE1_GTcheck_a_for	GTACACGTCGATCTCAGAAGGAGAG	Genotyping for gene targeting
MpCLE1_GTcheck_b_rev	CATGGAGCTCAGATCATGTGCATC	Genotyping for gene targeting
MpCLE1_GTcheck_c_for	AGATCTAAGAGGAGGGGTGAGC	Genotyping for gene targeting
MpCLE1_GTcheck_d_rev	GATGGCGATGGCGAAAAGAGTAC	Genotyping for gene targeting
MpTDR_GTcheck_a_for	GAGCAAGCGTCTACGTCGTC	Genotyping for gene targeting
MpTDR_GTcheck_b_rev	CACAGGTTGTCATACACGTCGAG	Genotyping for gene targeting
MpTDR_GTcheck_c_for	ATGACAAAAGGAAGGAGCATAGCG	Genotyping for gene targeting
MpTDR_GTcheck_d_rev	GAAAGTTTGGGTTTCTTCCTCCG	Genotyping for gene targeting
MpEF_GT_R1	GAAGGCTTCTGATTGAAGTTTCCTTTTCTG	Genotyping for gene targeting
H1F	GTATAATGTATGCTATACGAAGTTATGTTT	Genotyping for gene targeting
MpCLE1_CDS_F_cacc	caccATGGGTGCCTTGACTTTGCG	Gene expression
MpCLE1_CDS420_rev_+stop	TCAGTTGCCTATGGGATTGGGCC	Gene expression
MpCLE1_CDS417_rev_+stop	TCAGCCTATGGGATTGGGCCC	Gene expression
MpCLE1_CDS_R	GCCACCGTATGGCGGAG	Gene expression
MpCLE1promoter_F_InFusion	gcaggctccgcggccgcccccttcaccTCCTCTCGAACATCGGCCTC	Promoter analysis
MpCLE1promoter_R_InFusion	agctgggtcggcgcgcccacccttGGCGTGCACACGGAGAC	Promoter analysis
MpCLE1_cloning_SalI	TTCTGTTCTGGTCGACCGAC	Mutant complementation
MpCLE1_CDS_R_InFusion	agctgggtcggcgcgcccacccttTCAGCCACCGTATGGCG	Mutant complementation
MpCLE1_rt_F	CCGACAGCTGAGGAATATCATCGT	qRT-PCR
MpCLE1_rt_R	TGTCCACCGTCGTAAGACTCGT	qRT-PCR
AtCLE41_rt_F	ATGGCAACATCAAATGACCAAACC	qRT-PCR
AtCLE41_rt_R	GATGTGGACTGATGACGAGTCATG	qRT-PCR
MpCLE1_probe_F	ATGGGTGCCTTGACTTTGCG	WISH probe synthesis
MpCLE1_probe_R	TCAGCCACCGTATGGCG	WISH probe synthesis
MpEF1_probe_F	ATGGGAAAGGAGAAATTCCACATCA	WISH probe synthesis
MpEF1_probe_R	CAGAGTGAAAGCCAGGAGAGCG	WISH probe synthesis
