# Supplementary material for: Control of proliferation in the haploid meristem by CLE peptide signaling in Marchantia polymorpha
Source: PLoS Genet. 2019 Mar 7;15(3):e1007997. doi: 10.1371/journal.pgen.1007997 (PMC6424463; doi:10.1371/journal.pgen.1007997)
Supplement: S3 Table — (XLSX) [file pgen.1007997.s011.xlsx]

## Sheet: S3 Table
S3 Table. Plasmids and transgenic plants made in this study
Species	Name	Background	Transgene (Plasmid)	Reference
Marchantia polymorpha	Mpcle1-GT85	Tak-1 x Tak-2 spore	pJHY-TMp1 MpCLE1 GT1,2	51, 53
Marchantia polymorpha	Mptdr-GT400	Tak-1 x Tak-2 spore	pJHY-TMp1 MpTDR GT1,2	51, 53
Marchantia polymorpha	MpEF1α:MpCLE1	BC3-38	pMpGWB303 MpCLE1 CDS	52, 54
Marchantia polymorpha	MpEF1α:MpCLE1	Mptdr-GT400	pMpGWB303 MpCLE1 CDS	52, 54
Marchantia polymorpha	MpEF1α:MpCLE1 1-420	BC3-38	pMpGWB303 MpCLE1 CDS 1-420	52, 54
Marchantia polymorpha	MpEF1α:MpCLE1 1-417	BC3-38	pMpGWB303 MpCLE1 CDS 1-417	52, 54
Marchantia polymorpha	MpEF1α:AtCLE41	BC3-38	pMpGWB303 AtCLE41 CDS	52, 54
Marchantia polymorpha	MpCLE1:GUS	Tak-1	pMpGWB104 MpCLE1promoter	52, 54
Marchantia polymorpha	MpTDR:GUS	Tak-1	pMpGWB104 MpCLE1promoter	52, 54
Marchantia polymorpha	gMpCLE1	Mpcle1-GT85	pMpGWB301 MpCLE1genomic	52, 54
Arabidopsis thaliana	35S:MpCLE1	Col-0	pH35GS MpCLE1	55
